# Supplementary material for: Cutaneous Adverse Reactions and Survival Outcomes of Advanced Melanoma Treated with Immune Checkpoint Inhibitors in an Academic Medical Centre in Singapore
Source: Diagnostics (Basel). 2024 Jul 25;14(15):1601. doi: 10.3390/diagnostics14151601 (PMC11311877; doi:10.3390/diagnostics14151601)
Supplement: Supplementary file 1 [file diagnostics-14-01601-s001.zip]

Archive with 1 entries (1 files):
- diagnostics-3071324-supplementary.pdf
